# Supplementary material for: Evaluation of Possible Antioxidant, Anti-Hyperglycaemic, Anti-Alzheimer and Anti-Inflammatory Effects of Teucrium polium Aerial Parts (Lamiaceae)
Source: Life (Basel). 2022 Oct 11;12(10):1579. doi: 10.3390/life12101579 (PMC9604868; doi:10.3390/life12101579)
Supplement: Supplementary file 1 [file life-12-01579-s001.zip]

Archive with 1 entries (1 files):
- life-1938793-supplementary.pdf
